# Supplementary material for: Parylene C as a Multipurpose Material for Electronics and Microfluidics
Source: Polymers (Basel). 2023 May 12;15(10):2277. doi: 10.3390/polym15102277 (PMC10224276; doi:10.3390/polym15102277)
Supplement: Supplementary file 1 [file polymers-15-02277-s001.zip]

Archive with 1 entries (1 files):
- polymers-2333685-supplementary.pdf
